# Supplementary material for: Terrestrial Birth and Body Size Tune UCP1 Functionality in Seals
Source: Mol Biol Evol. 2024 Apr 12;41(4):msae075. doi: 10.1093/molbev/msae075 (PMC11050727; doi:10.1093/molbev/msae075)
Supplement: msae075_Supplementary_Data [file msae075_supplementary_data.zip]

Archive with 3 entries (3 files):
- Supplementary data file 1 - RNA seq alignment.txt
- Supplementary information MBE with revisions.pdf
- Supplementary_data_file_2_-_UCP1_PAML_alignment.txt
