# Supplementary material for: Terrestrial Birth and Body Size Tune UCP1 Functionality in Seals
Source: Mol Biol Evol. 2024 Apr 12;41(4):msae075. doi: 10.1093/molbev/msae075 (PMC11050727; doi:10.1093/molbev/msae075)
Supplement: msae075_Supplementary_Data [file msae075_supplementary_data.zip › Supplementary data file 1 - RNA seq alignment.txt]

>wt_elephant_seal_UCP1_cds_expected_from_genome
--------------------------------------------------------------------------------
--------------------------------------------------------------------------------
---------------------------------------ATGGCGGCCCGACAGCCTCGGACGTGCCCCCGACGATGCCG
GTCAAGATCTTCTCTGCTGGCGTGGCGGCCTGTGTGGCGGATGTGATCACCTTCCCGCTGGACACGGCCAAAGTTCGGCT
CCAGATCCAAGGTGAATGCCACACCTCCAGAGCCATTAGGTATAAAGGTGTCCTGGATACAGTCACCACTCTGGCAAAAA
CTGAAGGGCCAATGAAACTCTATAGTGGGCTGCCTGCTGGTCTCCAGAGACAAATAAGCTTTGCCTCTCTTAGGATCGGC
CTCTACGACACCGTCCTGGAGTTCTTCAGCACAGGGAAAGAAACAACAGCTAGTTTAGGAAGCAAGATCGCAGCTGGTCT
GACGACTGGAGGAGTATTCATTGGGCAACCCACAGAGGTCGTGAAGGTCAGACTTCAAGCACAGAGCCATCTGTATGGTC
TCAAACCTCGCTACACTGGGACTTACAATGCTTACAGAATCATAGCGACAACGGAAGGCCTGACAGGCCTTTGGAAAGGG
ACTACTCCCAATCTGACAAGAAATGTCATCATCAATTGTACAGAGCTAGTTACATACGACCTAATGAAGGAGGCCCTTGT
GAAAAAGAAACTCCTAGCAGACGACTTACCCTGCCACTTCGTGTCAGCTCTTATTGCTGGATTTTGCACAACAGTCCTGT
CCTCGCCAGTGGATGTGGTAAAAACCCGATTTGTTAATTCTCCACCAGGACAGTACACGAATGTGCCCAACTGTGCCATG
ACAATGCTCACTAAGGAAGGACCGTTGGCTTTTTT-CAAAGGATTTGTACCTTCCTTCTTGCGACTTGGATCCTGGAACG
TCATTATGTTTGTGTGCTTCGAACAGCTGAAACGAGAACTGATGAAGTCAGGGCAGACCGTGAACTGTGCCACATAA---
--------------------------------------------------------------------------------
--------------------------------------------------------------------------------
--------------------------------------------------------------------------------
--------------------------------------------------------------------------------
--------------------------------------------------------------------------------
--------------------------------------------------------------------------------
--------------------------------------------------------------------------------
--------------------------------------------------------------------------------
--------------------------------------------------------------------------------
--------------------------------------------------------------------------------
--------------------------------------------------------------------------------
--------------------------------------------------------------------------------
--------------------------------------------------------------------------------
--------------------------------------------------------------------------------
-----------------------------------------------
>TRINITY_DN338082_c0_g1_i1_BE20
CTCCTGGCACTAGGGCGCGAAGGCGGGAGGCGCGGCCCGGCTCGGCCCCTCTGCTGCGCTCCGCCTGCAGCCACGGCCGG
CGCACCGCCTCCCGCGAAGTCAGGGAGCCGCTTTACTGTCCCGGCGGGACAGGAGCGGAAAGGCAGGGAGAAATTCCGCC
CTGTGGGCGCCCGCTCGTCGCTTCGCTCTTTGCGCGAAGATGGCGGCCCGACAGCCTCGGACGTGCCCCCGACGATG---
--------------------------------------------------------------------------------
--------------------------------------------------------------------------------
--------------------------------------------------------------------------------
--------------------------------------------------------------------------------
--------------------------------------------------------------------------------
--------------------------------------------------------------------------------
--------------------------------------------------------------------------------
--------------------------------------------------------------------------------
--------------------------------------------------------------------------------
--------------------------------------------------------------------------------
--------------------------------------------------------------------------------
--------------------------------------------------------------------------------
--------------------------------------------------------------------------------
--------------------------------------------------------------------------------
--------------------------------------------------------------------------------
--------------------------------------------------------------------------------
--------------------------------------------------------------------------------
--------------------------------------------------------------------------------
--------------------------------------------------------------------------------
--------------------------------------------------------------------------------
--------------------------------------------------------------------------------
--------------------------------------------------------------------------------
--------------------------------------------------------------------------------
--------------------------------------------------------------------------------
--------------------------------------------------------------------------------
-----------------------------------------------
>TRINITY_DN801486_c0_g1_i1_BE20_(reversed)
--------------------------------------------------------------------------------
--------------------------------------------------------------------AGAAATTCCGCC
CTGTGGGCGCCCGCTCGTCGCTTCGCTCTTTGCGCGAAGATGGCGGCCCGACAGCCTCGGACGTGCCCCCGACGATGCCG
GTCAAGATCTTCTCTGCTGGCGTGGCGGCCTGTGTGGCGGATGTGATCACCTTCCCGCTGGACACGGCCAAAGTTCGGCT
CCAGATCCAAGGTGAATGCCACACCTCCAGAGCCATTAGGTATAAAGGTGTCCTGGATACAGTCACCACTCTGGCAAAAA
CTGAAGGGCCAATGAAACTCTATAGTGGGCT-------------------------------------------------
--------------------------------------------------------------------------------
--------------------------------------------------------------------------------
--------------------------------------------------------------------------------
--------------------------------------------------------------------------------
--------------------------------------------------------------------------------
--------------------------------------------------------------------------------
--------------------------------------------------------------------------------
--------------------------------------------------------------------------------
--------------------------------------------------------------------------------
--------------------------------------------------------------------------------
--------------------------------------------------------------------------------
--------------------------------------------------------------------------------
--------------------------------------------------------------------------------
--------------------------------------------------------------------------------
--------------------------------------------------------------------------------
--------------------------------------------------------------------------------
--------------------------------------------------------------------------------
--------------------------------------------------------------------------------
--------------------------------------------------------------------------------
--------------------------------------------------------------------------------
--------------------------------------------------------------------------------
--------------------------------------------------------------------------------
-----------------------------------------------
>TRINITY_DN290166_c0_g1_i1_BE20
--------------------------------------------------------------------------------
--------------------------------------------------------------------------------
-------------------------------------------------------CTCGGACGTGCCCCCGACGATGCCG
GTCAAGATCTTCTCTGCTGGCGTGGCGGCCTGTGTGGCGGATGTGATCACCTTCCCGCTGGACACGGCCAAAGTTCGGCT
CCAGATCCAAGGTGAATGCCACACCTCCAGAGCCATTAGGTATAAAGGTGTCCTGGATACAGTCACCACTCTGGCAAAAA
CTGAAGGGCCAATGAAATTCTATAGTGGGCTGCCTGCTGGTCTCCAGAGACAAATAAGCTTTGCCTCTCTTAGGATCGGC
CTCTACGACACCGTCCTGGAGTTCTTCAGCACAGGGAAAGAAACAACAGCTAGTTTAGGAAGCAAGATCGCAGCTGGTCT
GACGACTGGAGGAGTATTCATTGGGCAACCCACAGAGGTCGTGAAGGTCAGACTTCAAGCACAGAGCCATCTGTATGGTC
TCAAACCTCGCTACACTGGGACTTACAATGCTTACAGAATCATAGCGACAACGGAAGGCCTGACAGGCCTTTGGAAAGGG
ACTACTCCCAATCTGACAAGAAATGTCATCATCAATTGTACAGAGCTAGTTACATACGACCTAATGAAGGAGGCCCTTGT
GAAAAAGAAACTCCTAGCAGA-----------------------------------------------------------
--------------------------------------------------------------------------------
--------------------------------------------------------------------------------
--------------------------------------------------------------------------------
--------------------------------------------------------------------------------
--------------------------------------------------------------------------------
--------------------------------------------------------------------------------
--------------------------------------------------------------------------------
--------------------------------------------------------------------------------
--------------------------------------------------------------------------------
--------------------------------------------------------------------------------
--------------------------------------------------------------------------------
--------------------------------------------------------------------------------
--------------------------------------------------------------------------------
--------------------------------------------------------------------------------
--------------------------------------------------------------------------------
--------------------------------------------------------------------------------
--------------------------------------------------------------------------------
-----------------------------------------------
>TRINITY_DN602834_c0_g1_i1_BC19
--------------------------------------------------------------------------------
--------------------------------------------------------------------------------
--------------------------------------------------------------------------------
--------------------------------------------------------------------------------
---GATCCAAGGTGAATGCCACACCTCCAGAGCCATTAGGTATAAAGGTGTCCTGGATACAGTCACCACTCTGGCAAAAA
CTGAAGGGCCAATGAAACTCTATAGTGGGCTGCCTGCTGGTCTCCAGAGACAAATAAGCTTTGCCTCTCTTAGGATCGGC
CTCTACGACACCGTCCTGGAGTTCTTCAGCACAGGGAAAGAAACAACAGCTAGTTTAGGAAGCAAGATCGCAGCTGGTCT
GACGACTGGAGGAGTATTCATTGGGCAACCCACAGAGGTCGTGAAGGTCAGACTTCAAGCACAGAGCCATCTGTATGGTC
TCAAACCTCGCTACACTGGGACTTACAATGCTTACAGAATCATAGCGACAACGGAAGGCCTGACAGGCCTTTGGAAAGGG
ACTACTCCCAATCTGACAAGAAATGTCATCATCAATTGTACAGAGCTAGTTACATACGACCTAATGAAGGAGGCCCTTGT
GAAAAAGAAACTCCTAGCAGA-----------------------------------------------------------
--------------------------------------------------------------------------------
--------------------------------------------------------------------------------
--------------------------------------------------------------------------------
--------------------------------------------------------------------------------
--------------------------------------------------------------------------------
--------------------------------------------------------------------------------
--------------------------------------------------------------------------------
--------------------------------------------------------------------------------
--------------------------------------------------------------------------------
--------------------------------------------------------------------------------
--------------------------------------------------------------------------------
--------------------------------------------------------------------------------
--------------------------------------------------------------------------------
--------------------------------------------------------------------------------
--------------------------------------------------------------------------------
--------------------------------------------------------------------------------
--------------------------------------------------------------------------------
-----------------------------------------------
>TRINITY_DN640505_c0_g1_i1_BE22
--------------------------------------------------------------------------------
--------------------------------------------------------------------------------
--------------------------------------------------------------------------------
--------------------------------------------------------------------------------
------CCAAGGTGAATGCCACACCTCCAGAGCCATTAGGTATAAAGGTGTCCTGGATACAGTCACCACTCTGGCAAAAA
CTGAAGGGCCAATGAAACTCTATAGTGGGCTGCCTGCTGGTCTCCAGAGACAAATAAGCTTTGCCTCTCTTAGGATCGGC
CTCTACGACACCGTCCTGGAGTTCTTCAGCACAGGGAAAGAAACAACAGCTAGTTTAGGAAGCAAGATCGCAGCTGGTCT
GACGACTGGAGGAGTATTCATTGGGCAACCCACAGAG-------------------------------------------
--------------------------------------------------------------------------------
--------------------------------------------------------------------------------
--------------------------------------------------------------------------------
--------------------------------------------------------------------------------
--------------------------------------------------------------------------------
--------------------------------------------------------------------------------
--------------------------------------------------------------------------------
--------------------------------------------------------------------------------
--------------------------------------------------------------------------------
--------------------------------------------------------------------------------
--------------------------------------------------------------------------------
--------------------------------------------------------------------------------
--------------------------------------------------------------------------------
--------------------------------------------------------------------------------
--------------------------------------------------------------------------------
--------------------------------------------------------------------------------
--------------------------------------------------------------------------------
--------------------------------------------------------------------------------
--------------------------------------------------------------------------------
--------------------------------------------------------------------------------
-----------------------------------------------
>TR252326_c0_g1_i1_BA17
--------------------------------------------------------------------------------
--------------------------------------------------------------------------------
--------------------------------------------------------------------------------
--------------------------------------------------------------------------------
---------------------------------------------------------------CACCACTCTGGCAAAAA
CTGAAGGGCCAATGAAACTCTATAGTGGGCTGCCTGCTGGTCTCCAGAGACAAATAAGCTTTGCCTCTCTTAGGATCGGC
CTCTACGACACCGTCCTGGAGTTCTTCAGCACAGGGAAAGAAACAACAGCTAGTTTAGGAAGCAAGATCGCAGCTGGTCT
GACGACTGGAGGAGTATTCATTGGGCAACCCACAGAGGTCGTGAAGGTCAGACTTCAAGCACAGAGCCATCTGTATGGTC
TCAAACCTCGCTACACTGGGACTTACAATGCTTACAGAATCATAG-----------------------------------
--------------------------------------------------------------------------------
--------------------------------------------------------------------------------
--------------------------------------------------------------------------------
--------------------------------------------------------------------------------
--------------------------------------------------------------------------------
--------------------------------------------------------------------------------
--------------------------------------------------------------------------------
--------------------------------------------------------------------------------
--------------------------------------------------------------------------------
--------------------------------------------------------------------------------
--------------------------------------------------------------------------------
--------------------------------------------------------------------------------
--------------------------------------------------------------------------------
--------------------------------------------------------------------------------
--------------------------------------------------------------------------------
--------------------------------------------------------------------------------
--------------------------------------------------------------------------------
--------------------------------------------------------------------------------
--------------------------------------------------------------------------------
-----------------------------------------------
>TRINITY_DN293001_c0_g1_i1_BE22
--------------------------------------------------------------------------------
--------------------------------------------------------------------------------
--------------------------------------------------------------------------------
--------------------------------------------------------------------------------
--------------------------------------------------------------------------------
--------------------------------------------------------------------------------
--------------------------------------------------------------------------------
----------------------------------------------------------------------CTGTATGGTC
TCAAACCTCGCTACACTGGGACTTACAATGCTTACAGAATCATAGCGACAACGGAAGGCCTGACAGGCCTTTGGAAAGGG
ACTACTCCCAATCTGACAAGAAATGTCATCATCAATTGTACAGAGCTAGTTACATACGACCTAATGAAGGAGGCCCTTGT
GAAAAAGAAACTCCTAGCAGACGACTTACCCTGCCACTTCGTGTCAGCTCTTATTGCTGGATTTTGCACAACAGTCCTGT
CCTCGCCAGTGGATGTGGTAAAAACCCGATTTGTTAATTCTCCACCAGGACAGTACACGAATGTGCCCAACTGTGC----
--------------------------------------------------------------------------------
--------------------------------------------------------------------------------
--------------------------------------------------------------------------------
--------------------------------------------------------------------------------
--------------------------------------------------------------------------------
--------------------------------------------------------------------------------
--------------------------------------------------------------------------------
--------------------------------------------------------------------------------
--------------------------------------------------------------------------------
--------------------------------------------------------------------------------
--------------------------------------------------------------------------------
--------------------------------------------------------------------------------
--------------------------------------------------------------------------------
--------------------------------------------------------------------------------
--------------------------------------------------------------------------------
--------------------------------------------------------------------------------
-----------------------------------------------
>TRINITY_DN194391_c0_g1_i1_BE20
--------------------------------------------------------------------------------
--------------------------------------------------------------------------------
--------------------------------------------------------------------------------
--------------------------------------------------------------------------------
--------------------------------------------------------------------------------
--------------------------------------------------------------------------------
--------------------------------------------------------------------------------
--------------------------------------------------------------------------------
--------------------------------------------------------------------------------
--------------------------------------------------------------------------------
-----------------CAGACGACTTACCCTGCCACTTCGTGTCAGCTCTTATTGCTGGATTTTGCACAACAGTCCTGT
CCTCGCCAGTGGATGTGGTAAAAACCCGATTTGTTAATTCTCCACCAGGACAGTACACGAATGTGCCCAACTGTGCCATG
ACAATGCTCACTAAGGAAGGACCGTTGGCTTTTTT-CAAAGGATTTGTACCTTCCTTCTTGCGACTTGGATCCTGGAACG
TCATTATGTTTGTGTGCTTCGAACAGCTGAAACGAGAACTGATGAAGTCAGGGCAGACCGTGAACTGTGCCACATAATCA
CCTTCAGGAAAAAGTGGTGACATACCAGTGGGAATCTTTGCTGACCGGGTAACTCAAACACGAAAACAAAACACCTATTC
CCTTTATTTCACCCTAAGCAGATAAAGGAATTCTGATACAGAGTTTTGGACTTTTTAAAGAAAAGTTAATATTTATTTCT
TGTGACTTTTATTCTCTGTGTTTTTGGAAGGAGAAAGCAAAATGCTCAGTACGCAGTCTGGCACATGCAATGTGCAAATA
AATAAGTGACTGTATTTGATTGGCTCTTTTGAGAAGGTGGGAGTCTCGCGATTGAACATGAAGAAATTTAACATGCTTTA
ATTATAGTTCAAGTTGACAGGAGAGGAAAACTGAGTGGTGCATTTTATGTTTATAAACACTTAAACATGAACAGTTACCA
AGGAAAATGCTATTTCCATTTAATGTATTAACCCAGTGGTCAGTTAATATATCCAGTAAAGTACTGCTAATACCTCTGAA
AGTTTGCCATTTTGGATCCATCTCTGAATGTAAAACTTGCAGTTCACCTAGATTACAAAACTGCCCAATAGCAAGTGAAG
GTCTTTAGAATCAATAGGCATAAATTTACTTTAAATGTAATTGGTACAGATTTTTAATTTGGGGAGTCTATATTTTATGG
CACTTATAACAACTTCTAAGACACTATAATCATTATTAGAATCGTGATATCTACCCCAGAATTCCAGAATTTTTGAGCCA
GAAGGTACCTTCGGTTAGACAGAAGGACAGTCTGAGATTCCTAGGGAGATAGAAACCAGTCTTCATGGCACCTTTCCAGC
CAAGCTAAATTCATCCTTAACACCTGCAGTAACCTTTTTCTCGTGTTACAAGCCGAGTGCAGAAGAAATAGGGAAAGAAT
AAACAAGAGAGTAAAAAAAGAGGTATAAGACAAAGCCCAGGCTTGTTTTAAGCCAAAACCAAAGAATGGCGGAAGGGCCA
GGAAGCCCACAGGCTGTCAGGCAGCATTCTATTCGTTTTCATCAGCTCCACATTCTACTACTGTTGTGTTTTCTTCCCCT
TGACTTTATGAGGTTCCCCCGGTGCTTATTTCCCCTGCTGTTACCTGTAAAATGGTCTTGTAGCAGATGTCTGCGATCTC
CCTCACCTGTCACTTTGATCGCACCATCCGGCGCATGCGGGCCTGAC
>TRINITY_DN293001_c0_g1_i2_BE22
--------------------------------------------------------------------------------
--------------------------------------------------------------------------------
--------------------------------------------------------------------------------
--------------------------------------------------------------------------------
--------------------------------------------------------------------------------
--------------------------------------------------------------------------------
--------------------------------------------------------------------------------
--------------------------------------------------------------------------------
--------------------------------------------------------------------------------
--------------------------------------------------------------------------------
-----------------CAGACGACTTACCCTGCCACTTCGTGTCAGCTCTTATTGCTGGATTTTGCACAACAGTCCTGT
CCTCGCCAGTGGATGTGGTAAAAACCCGATTTGTTAATTCTCCACCAGGACAGTACACGAATGTGCCCAACTGTGC----
--------------------------------------------------------------------------------
--------------------------------------------------------------------------------
--------------------------------------------------------------------------------
--------------------------------------------------------------------------------
--------------------------------------------------------------------------------
--------------------------------------------------------------------------------
--------------------------------------------------------------------------------
--------------------------------------------------------------------------------
--------------------------------------------------------------------------------
--------------------------------------------------------------------------------
--------------------------------------------------------------------------------
--------------------------------------------------------------------------------
--------------------------------------------------------------------------------
--------------------------------------------------------------------------------
--------------------------------------------------------------------------------
--------------------------------------------------------------------------------
-----------------------------------------------
>TRINITY_DN487597_c0_g1_i1_BC19
--------------------------------------------------------------------------------
--------------------------------------------------------------------------------
--------------------------------------------------------------------------------
--------------------------------------------------------------------------------
--------------------------------------------------------------------------------
--------------------------------------------------------------------------------
--------------------------------------------------------------------------------
--------------------------------------------------------------------------------
--------------------------------------------------------------------------------
--------------------------------------------------------------------------------
-----------------CAGACGACTTACCCTGCCACTTCGTGTCAGCTCTTATTGCTGGATTTTGCACAACAGTCCTGT
CCTCGCCAGTGGATGTGGTAAAAACCCGATTTGTTAATTCTCCACCAGGACAGTACACGAATGTGCCCAACTGTGCCATG
ACAATGCTCACTAAGGAAGGACCGTTGGCTTTTTT-CAAAGG--------------------------------------
--------------------------------------------------------------------------------
--------------------------------------------------------------------------------
--------------------------------------------------------------------------------
--------------------------------------------------------------------------------
--------------------------------------------------------------------------------
--------------------------------------------------------------------------------
--------------------------------------------------------------------------------
--------------------------------------------------------------------------------
--------------------------------------------------------------------------------
--------------------------------------------------------------------------------
--------------------------------------------------------------------------------
--------------------------------------------------------------------------------
--------------------------------------------------------------------------------
--------------------------------------------------------------------------------
--------------------------------------------------------------------------------
-----------------------------------------------
>TRINITY_DN487597_c0_g1_i2_BC19
--------------------------------------------------------------------------------
--------------------------------------------------------------------------------
--------------------------------------------------------------------------------
--------------------------------------------------------------------------------
--------------------------------------------------------------------------------
--------------------------------------------------------------------------------
--------------------------------------------------------------------------------
--------------------------------------------------------------------------------
--------------------------------------------------------------------------------
--------------------------------------------------------------------------------
------------------AGACGACTTACCCTGCCACTTCGTGTCAGCTCTTATTGCTGGATTTTGCACAACAGTCCTGT
CCTCGCCAGTGGATGTGGTAAAAACCCGATTTGTTAATTCTCCACCAGGACAGTACACGAATGTGCCCAACTGTGCCATG
ACAATGCTCACTAAGGAAGGACCGTTGGCTTTTTT-CAAAGG--------------------------------------
--------------------------------------------------------------------------------
--------------------------------------------------------------------------------
--------------------------------------------------------------------------------
--------------------------------------------------------------------------------
--------------------------------------------------------------------------------
--------------------------------------------------------------------------------
--------------------------------------------------------------------------------
--------------------------------------------------------------------------------
--------------------------------------------------------------------------------
--------------------------------------------------------------------------------
--------------------------------------------------------------------------------
--------------------------------------------------------------------------------
--------------------------------------------------------------------------------
--------------------------------------------------------------------------------
--------------------------------------------------------------------------------
-----------------------------------------------
>TRINITY_DN484668_c0_g1_i1_BT22
--------------------------------------------------------------------------------
--------------------------------------------------------------------------------
--------------------------------------------------------------------------------
--------------------------------------------------------------------------------
--------------------------------------------------------------------------------
--------------------------------------------------------------------------------
--------------------------------------------------------------------------------
--------------------------------------------------------------------------------
--------------------------------------------------------------------------------
--------------------------------------------------------------------------------
-----------------CAGACGACTTACCCTGCCACTTCGTGTCAGCTCTTATTGCTGGATTTTGCACAACAGTCCTGT
CCTCGCCAGTGGATGTGGTAAAAACCCGATTTGTTAATTCTCCACCAGGACAGTACACGAATGTGCCCAACTGTGCCATG
ACAATGCTCACTAAGGAAGGACCGTTGGCTTTTTT-CAAAGGATTTGTACCTTCCTTCTTGCGACTTGGATCCTGGAACG
TCATTATGTTTGTGTGCTTCGAACAGCTGAAACGAGAACTGATGAAGTCAGGGCAGACCGTGAACTGTGCCACATAATCA
C-------------------------------------------------------------------------------
--------------------------------------------------------------------------------
--------------------------------------------------------------------------------
--------------------------------------------------------------------------------
--------------------------------------------------------------------------------
--------------------------------------------------------------------------------
--------------------------------------------------------------------------------
--------------------------------------------------------------------------------
--------------------------------------------------------------------------------
--------------------------------------------------------------------------------
--------------------------------------------------------------------------------
--------------------------------------------------------------------------------
--------------------------------------------------------------------------------
--------------------------------------------------------------------------------
-----------------------------------------------
>TRINITY_DN815339_c0_g1_i1_BE20_(reversed)
--------------------------------------------------------------------------------
--------------------------------------------------------------------------------
--------------------------------------------------------------------------------
--------------------------------------------------------------------------------
--------------------------------------------------------------------------------
--------------------------------------------------------------------------------
--------------------------------------------------------------------------------
--------------------------------------------------------------------------------
--------------------------------------------------------------------------------
--------------------------------------------------------------------------------
------------------------------------------------------------------CACAACAGTCCTGT
CCTCGCCAGTGGATGTGGTAAAAACCCGATTTGTTAATTCTCCACCAGGACAGTACACGAATGTGCCCAACTGTGCCATG
ACAATGCTCACTAAGGAAGGACCGTTGGCTTTTTT-CAAAGGATTTGTACCTTCCTTCTTGCGACTTGGATCCTGGAACG
TCATTATGTTTGTGTGCTTCGAACAGCTGAAACGAGAACTGATGAAGTCAGGGCAGACCGTGAACTGTGCCACATAATCA
CCTTCAGGAAAAAGTGGTGACATACCAGTGGGAATCTTTGCTGACCGGGTAACTCAAACACGAAAACAAAAC--------
--------------------------------------------------------------------------------
--------------------------------------------------------------------------------
--------------------------------------------------------------------------------
--------------------------------------------------------------------------------
--------------------------------------------------------------------------------
--------------------------------------------------------------------------------
--------------------------------------------------------------------------------
--------------------------------------------------------------------------------
--------------------------------------------------------------------------------
--------------------------------------------------------------------------------
--------------------------------------------------------------------------------
--------------------------------------------------------------------------------
--------------------------------------------------------------------------------
-----------------------------------------------
>TRINITY_DN403588_c0_g1_i1_BC19
--------------------------------------------------------------------------------
--------------------------------------------------------------------------------
--------------------------------------------------------------------------------
--------------------------------------------------------------------------------
--------------------------------------------------------------------------------
--------------------------------------------------------------------------------
--------------------------------------------------------------------------------
--------------------------------------------------------------------------------
--------------------------------------------------------------------------------
--------------------------------------------------------------------------------
--------------------------------------------------------------------------------
--------------------------------------------------------------------------------
-----------------------------------------GATTTGTACCTTCCTTCTTGCGACTTGGATCCTGGAACG
TCATTATGTTTGTGTGCTTCGAACAGCTGAAACGAGAACTGATGAAGTCAGGGCAGACCGTGAACTGTGCCACATAATCA
CCTTCAGGAAAAAGTGGTGACATACCAGTGGGAATCTTTGCTGACCGGGTAACTCAAACACGAAAACAAAACACCTATTC
CCTTTATTTCACCCTAAGCAGATAAAGGAATTCTGATACAGAGTTTTGGACTTTTTAAAGAAAAGTTAATATTTATTTCT
TGTGACTTTTATTCTCTGTGTTTTTGGAAGGAGAAAGCAAAATGCTCAGTACGCAGTCTGGCACATGCAATGTGCAAATA
AATAAGTGACTGTATTTGATTGGCTCTTTTGAGAAGGTGGGAGTCTCGCGATTGAACATGAAGAAATTTAACATGCTTTA
ATTATAGTTCAAGTTGACAGGAGAGGAAAACTGAGTGGTGCATTTTATGTTTATAAACACTTAAACA-------------
--------------------------------------------------------------------------------
--------------------------------------------------------------------------------
--------------------------------------------------------------------------------
--------------------------------------------------------------------------------
--------------------------------------------------------------------------------
--------------------------------------------------------------------------------
--------------------------------------------------------------------------------
--------------------------------------------------------------------------------
--------------------------------------------------------------------------------
-----------------------------------------------
>TRINITY_DN175130_c0_g1_i2_BE22
--------------------------------------------------------------------------------
--------------------------------------------------------------------------------
--------------------------------------------------------------------------------
--------------------------------------------------------------------------------
--------------------------------------------------------------------------------
--------------------------------------------------------------------------------
--------------------------------------------------------------------------------
--------------------------------------------------------------------------------
--------------------------------------------------------------------------------
--------------------------------------------------------------------------------
--------------------------------------------------------------------------------
------------------------------------------------------------------------------TG
ACAATGCTCACTAAGGAAGGACCGTTGGCTTTTTTTCAAAGGATTTGTACCTTCCTTCTTGCGACTTGGATCCTGGAACG
TCATTATGTTTGTGTGCTTCGAACAGCTGAAACGAGAACTGATGAAGTCAGGGCAGACCGTGAACTGTGCCACATAATCA
CCTTCAGGAAAAAGTGGTGACATACCAGTGGGAATCTTTGCTGACCGG--------------------------------
--------------------------------------------------------------------------------
--------------------------------------------------------------------------------
--------------------------------------------------------------------------------
--------------------------------------------------------------------------------
--------------------------------------------------------------------------------
--------------------------------------------------------------------------------
--------------------------------------------------------------------------------
--------------------------------------------------------------------------------
--------------------------------------------------------------------------------
--------------------------------------------------------------------------------
--------------------------------------------------------------------------------
--------------------------------------------------------------------------------
--------------------------------------------------------------------------------
-----------------------------------------------
>TRINITY_DN175130_c0_g1_i3_BE22
--------------------------------------------------------------------------------
--------------------------------------------------------------------------------
--------------------------------------------------------------------------------
--------------------------------------------------------------------------------
--------------------------------------------------------------------------------
--------------------------------------------------------------------------------
--------------------------------------------------------------------------------
--------------------------------------------------------------------------------
--------------------------------------------------------------------------------
--------------------------------------------------------------------------------
--------------------------------------------------------------------------------
------------------------------------------------------------------------------TG
ACAATGCTCACTAAGGAAGGACCGTTGGCTTTTTTTCAAAGGATTTGTACCTTCCTTCTTGCGACTTGGATCCTGGAACG
TCATTATGTTTGTGTGCTTCGAACAGCTGAAACGAGAACTGATGAAGTCAGGGCAGACCGTGAACTGTGCCACATAATCA
CCTTCAGGAAAAAGTGGTGACATACCAGTGGGAATCTTTGCTGACCGG--------------------------------
--------------------------------------------------------------------------------
--------------------------------------------------------------------------------
--------------------------------------------------------------------------------
--------------------------------------------------------------------------------
--------------------------------------------------------------------------------
--------------------------------------------------------------------------------
--------------------------------------------------------------------------------
--------------------------------------------------------------------------------
--------------------------------------------------------------------------------
--------------------------------------------------------------------------------
--------------------------------------------------------------------------------
--------------------------------------------------------------------------------
--------------------------------------------------------------------------------
-----------------------------------------------
>TRINITY_DN175130_c0_g1_i1_BE22
--------------------------------------------------------------------------------
--------------------------------------------------------------------------------
--------------------------------------------------------------------------------
--------------------------------------------------------------------------------
--------------------------------------------------------------------------------
--------------------------------------------------------------------------------
--------------------------------------------------------------------------------
--------------------------------------------------------------------------------
--------------------------------------------------------------------------------
--------------------------------------------------------------------------------
--------------------------------------------------------------------------------
------------------------------------------------------------------------------TG
ACAATGCTCACTAAGGAAGGACCGTTGGCTTTTTTTCAAAGGATTTGTACCTTCCTTCTTGCGACTTGGATCCTGGAACG
TCATTATGTTTGTGTGCTTCGAACAGCTGAAACGAGAACTGATGAAGTCAGGGCAGACCGTGAACTGTGCCACATAATCA
CCTTCAGGAAAAAGTGGTGACATACCAGTGGGAATCTTTGCTGACCGGGTAACTCAAACACGAAAACAAAACACCTATTC
CCTTTATTTCACCCTAAGCAGATAAAGGAATTCTGATACAGAGTTTTGGACTTTTTAAAGAAAAGTTAATATTTATTTCT
TGTGACTTTTATTCTCTGTGTTTTTGGAAGGAGAAAGCAAAATGCTCAGTACGCAGTCTGGCACATGCAATGTGCAAATA
AATAAGTGACTGTATTTGATTGGCTCTTTTGAGAAGGTGGGAGTCTCGCGATTGAACATGAAGAAATTTAACATGC----
--------------------------------------------------------------------------------
--------------------------------------------------------------------------------
--------------------------------------------------------------------------------
--------------------------------------------------------------------------------
--------------------------------------------------------------------------------
--------------------------------------------------------------------------------
--------------------------------------------------------------------------------
--------------------------------------------------------------------------------
--------------------------------------------------------------------------------
--------------------------------------------------------------------------------
-----------------------------------------------
