# Supplementary material for: Terrestrial Birth and Body Size Tune UCP1 Functionality in Seals
Source: Mol Biol Evol. 2024 Apr 12;41(4):msae075. doi: 10.1093/molbev/msae075 (PMC11050727; doi:10.1093/molbev/msae075)
Supplement: msae075_Supplementary_Data [file msae075_supplementary_data.zip › Supplementary_data_file_2_-_UCP1_PAML_alignment.txt]

  14  921
>Ferret  ATGGTGGGCCCCACAGCCTTGGACGTGCCCCCGACGATGACGGTCAAGATCTTCTCCGCTGGCGTGGCTGCCTGTGTGGCGGATGCCATCACGTTCCCGCTGGACACCGTCAAAGTCCGGCTCCAGATCCAAGGTGAATGCCAGACCTCCAGAGCCATCAGGTATAAAGGTGTCCTGGGAACAATCACCACTCTGGCAAAAACAGAAGGGCCAGTGAAACTCTATAGTGGGCTGCCTGCTGGTCTCCAGAGACAAATAAGCTTTGCTTCTCTTCGGATCGGCCTCTACGACACTGTCCAGGAGTTCTTCAGCGCGGGAAAAGAAACAACACCTAGTTTAGGAAGCAAGATCTCAGCTGGTCTGACGACTGGAGGGGTGGCAGTATTCATCGGGCAACCCACAGAGGTCGTGAAGGTCAGACTTCAAGCACAGAGCCATCTGCATGGTCTCAAGCCTCGCTACACCGGGACTTACAATGCTTACAGAGTCATAGCGACAACAGAAGGCCTGATGGGCCTTTGGAAAGGAACTACTGTCAATCTGACAAGAAATGTCATCATTAATTGTACAGAGCTGGTTACATATGACCTAATGAAGGAAGGCCTTGTGAAAAACAAACTCCTGGCAGATGACTTACCCTGCCACTGTGTGTCAGCCCTTATCGCCGGATTTTGCACAACGGTCTTGTGCTCGCCAGTGGATGTGGTAAAAACCCGATTCATTAATTCTCCACCAGGCCAGTACACAAGTGTGCCCAACTGCGCCATGACAATGTTCACCAAGGAAGGACCGCTGGCTTTTTTCAAAGGATTTGTACCTTCCTTCTTGCGATTCGGATCCTGGAACGTCATCATGTTTGTGTGCTTCGAACAGCTGAAGCGAGAACTGACAAAGTCAAGGCGGACCGTGGACTGTGCCACA
>Weddell_seal  ATGGCGGGCCCGACAGCCTCGGACGTGCCCCCGACGATGCCGGTCAAGATCTTCTCAGCTGGCGTGGCGGCCTGTGTGGCGGATGTGATCACCTTCCCGCTGGACACGGCCAAAGTTCGGCTCCAGATCCAAGGTGAATGCCAGACCTCCAGAGCCATTAGGTATAAAGGTGTCCTGGGTACAGTCACCACTCTGGCAAAAACTGAAGGGCCAATGAAACTCTATAGTGGGCTGCCTGCTGGTCTCCAGAGACAAATAAGCTTTGCCTCTCTTAGGATTGGCCTCTACGACACCGTCCTGGAGTTCTTCAGCACAGGGAAAGAAACAACAGCTAGTTTAGGAAGCAAGATCGCAGCTGGTCTGACGACTGGAGGAGTGGCAGTATTCATCGGGCAACCCACAGAGGTCGTGAAGGTCAGACTGCAAGCACAGAGCCATCTGCATGGTCTCAAACCTCGCTACACTGGGACTTACAATGCTTACAGAATCATAGCGACAACGGAAGGCCTGACAGGCCTTTGGAAAGGGACTACTCCCAATCTGACAAGAAATGTCATCATCAATTGTACAGAGCTAGTTACATACGACCTAATGAAGGAGGCCCTTGTGAAAAAGAAACTCCTAGCAGACGACTTACCCTGCCACTTCGTGTCAGCTCTCATCGCTGGATTTTGCACAACAGTCCTGTCCTCGCCAGTGGATGTGGTAAAAACCCGATTTGTTAATTCTCCACCAGGACAGTACACGAATGTGCCCAACTGTGCCATGACAGTGCTCACTAAGGAAGGACCGTTGGCTTTTTTCAAAGGATTTGTACCTTCCTTCTTGCGACTTGGATCCTGGAACGTCATTATGTTTGTGTGCTTCGAACAGCTGAAACGAGAACTGATGAAGTCAGGGCAGACCGTGAACTGTGCCACA
>Southern_elephant_seal  ATGGC?GGCCCGACAGCCTCGGACGTGCCCCCGACGATGCCGGTCAAGATCTTCTCTGCTGGCGTGGCGGCCTGTGTGGCGGATGTGATCACCTTCCCGCTGGACACGGCCAAAGTTCGGCTCCAGATCCAAGGTGAATGCCAGACCTCCAGAGCCATTAGGTATAAAGGTGTCCTGGATACAGTCACCACTCTGGCAAAAACTGAAGGGCCAATGAAACTCTATAGTGGGCTGCCTGCTGGTCTCCAGAGACAAATAAGCTTTGCCTCTCTTAGGATCGGCCTCTACGACACCGTCCTGGAGTTCTTCAGCACAGGGAAAGAAACAACAGCTAGTTTAGGAAGCAAGATCGCAGCTGGTCTGACGACTGGAGG------AGTATTCATCGGGCAACCCACAGAGGTCGTGAAGGTCAGACTTCAAGCACAGAGCCATCTGTATGGTCTCAAACCTCGCTACACTGGGACTTACAATGCTTACAGAATCATAGCGACAACGGAAGGCCTGACAGGCCTTTGGAAAGGGACTACTCCCAATCTGACAAGAAATGTCATCATCAATTGTACAGAGCTAGTTACATACGACCTAATGAAGGAGGCCCTTGTGAAAAAGAAACTCCTAGCAGACGACTTACCCTGCCACTTCGTGTCAGCTCTTATTGCTGGATTTTGCACAACAGTCCTGTCCTCGCCAGTGGATGTGGTAAAAACCCGATTTGTTAATTCTCCACCAGGACAGTACACGAATGTGCCCAACTGTGCCATGACAATGCTCACTAAGGAAGGACCGTTGGCTTTTTTCAAAGGATTTGTACCTTCCTTCTTGCGACTTGGATCCTGGAACGTCATTATGTTTGTGTGCTTCGAACAGCTGAAACGAGAACTGATGAAGTCAGGGCAGACCGTGAACTGTGCCACA
>Northern_elephant_seal  ATGGC?GGCCCGACAGCCTCGGACGTGCCCCCGACGATGCCGGTCAAGATCTTCTCTGCTGGCGTGGCGGCCTGTGTGGCGGATGTGATCACCTTCCCGCTGGACACGGCCAAAGTTCGGCTCCAGATCCAAGGTGAATGCCACACCTCCAGAGCCATTAGGTATAAAGGTGTCCTGGATACAGTCACCACTCTGGCAAAAACTGAAGGGCCAATGAAACTCTATAGTGGGCTGCCTGCTGGTCTCCAGAGACAAATAAGCTTTGCCTCTCTTAGGATCGGCCTCTACGACACCGTCCTGGAGTTCTTCAGCACAGGGAAAGAAACAACAGCTAGTTTAGGAAGCAAGATCGCAGCTGGTCTGACGACTGGAGG------AGTATTCATTGGGCAACCCACAGAGGTCGTGAAGGTCAGACTTCAAGCACAGAGCCATCTGTATGGTCTCAAACCTCGCTACACTGGGACTTACAATGCTTACAGAATCATAGCGACAACGGAAGGCCTGACAGGCCTTTGGAAAGGGACTACTCCCAATCTGACAAGAAATGTCATCATCAATTGTACAGAGCTAGTTACATACGACCTAATGAAGGAGGCCCTTGTGAAAAAGAAACTCCTAGCAGACGACTTACCCTGCCACTTCGTGTCAGCTCTTATTGCTGGATTTTGCACAACAGTCCTGTCCTCGCCAGTGGATGTGGTAAAAACCCGATTTGTTAATTCTCCACCAGGACAGTACACGAATGTGCCCAACTGTGCCATGACAATGCTCACTAAGGAAGGACCGTTGGCTTTTTTCAAAGGATTTGTACCTTCCTTCTTGCGACTTGGATCCTGGAACGTCATTATGTTTGTGTGCTTCGAACAGCTGAAACGAGAACTGATGAAGTCAGGGCAGACCGTGAACTGTGCCACA
>Hawaiian_monk_seal  ATGGCGGGCCCGACAGCCTCGGACGTGCCCCCGACGATGCCGGTCAAGATCTTCTCAGCTGGCGTGGCGGCCTGTGTGGCGGATGTGATCACCTTCCCGCTGGACACGGCCAAAGTTCGGCTCCAGATCCAAGGTGAATGCCAGACCTCCAGAGCCATTAGGTATAAAGGTGTCCTGGGTACAGTCACCACTCTGGCAAAAACTGAAGGGCCAATGAAACTCTATAGTGGGCTGCCTGCTGGTCTCCAGAGACAAATAAGCTTTGCCTCTCTTAGGATCGGCCTCTACGACACCGTCCTGGAGTTCTTCAGCACAGGGAAAGAAACAACAGCTAGTTTAGGAAGCAAGATCGCAGCTGGTCTGACGACTGGAGGAGTGGCAGTATTCATTGGGCAACCCACAGAGGTCGTGAAGGTCAGACTTCAAGCACAGAGCCATCTGCATGGTCTCAAACCTCGCTACACTGGGACTTACAATGCTTACAGAATCATAGCGACAACGGAAGGCCTGAAAGGCCTTTGGAAAGGGACTACTCCCAATCTGACAAGAAATGTCATCATCAATTGTACAGAGCTAGTTACATATGACCTAATGAAGGAGGCCCTTGTGAAAAAGAAACTCCTAGCAGACGACTTACCCTGCCACTTCGTGTCAGCTCTTATCGCTGGATTTTGCACAACAGTCCTGTCCTCGCCAGTGGATGTGGTAAAAACCCGATTTGTTAATTCTCCACCAGGACAGTACACGAGTGTGCCCAACTGTGCCATGACAATGCTCACTAAGGAAGGACCGTTGGCTTTTCTCAAAGGATTTGTACCTTCCTTCTTGCGACTTGGATCCTGGAACGTCATTATGTTTGCGTGCTTCGAACAGCTGAAACGAGAACTGATGAAGTCAGGGCAGACCGTGAACTGTGCCACA
>Grey_seal  ATGGCGGGCCCGACAGCCTCGGACGTGGCCCCGACGATGCCGGTCAAGATCTTCTCAGCTGGCGTGGCGGCCTGTGTGGCGGATGTGATCACCTTCCCGCTGGACACGGCCAAAGTTCGGCTCCAGATCCAAGGTGAATGCCAGACCTCCAGAGCCATTAGGTATAAAGGTGTCCTGGGTACAGTCACCACTCTGGCAAAAACTGAAGGGCCAATGAAACTCTATAGTGGGCTGCCTGCTGGTCTCCAGAGACAAATAAGCTTTGCCTCTCTTAGGATCGGCCTCTACGACACCGTCCTGGAGTTCTTCAGCACAGAGAAAGAAACAACAGCTGGTTTAGGAAGCAAGATCGCAGCTGGTCTGACGACTGGAGGAGTGGCAGTATTCATCGGGCAACCCACAGAGGTCGTGAAGGTCAGACTTCAAGCACAGAGCCACCTGCATGGTCTCAAACCTCGCTACACTGGGACTTACAACGCTTACAGAATCATAGCGACAACGGAAGGCCTGACAGGCCTTTGGAAAGGGACTACTCCCAATCTGACAAGAAATGTCATCATCAATTGTACAGAGCTAGTTACATACGACCTAATGAAGGAGGCCCTTGTGAAAAAGAAACTCCTAGCAGACGACTTACCCTGCCACTTCGTGTCAGCTCTTATCGCTGGATTTTGCACAACAGTCCTGTCCTCGCCAGTGGATGTGGTAAAAACCCGATTTGTTAATTCTCCACCAGGACAGTACACGAGTGTGCCCAACTGTGCCATGACAATGCTCACTAAGGAAGGACCGTTGGCTTTTTTCAAAGGATTTGTACCTTCCTTCTTGCGACTCGGATCCTGGAACGTCATTATGTTTGTGTGCTTCGAACAGCTGAAACGAGAACTGATGAAGTCAGGGCAGACCGTGAACTGTGCCACA
>Saimaa_ringed_seal  ATGGCGGGCCCGACAGCCTCGGACGTGCCCCCGACGATGCCGGTCAAGATCTTCTCAGCTGGCGTGGCGGCCTGTGTGGCGGATGTGATCACCTTCCCGCTGGACACGGCCAAAGTTCGGCTCCAGATCCAAGGTGAATGCCAGACCTCCAGAGCCATTAGGTATAAAGGTGTCCTGGGTACAGTCACCACTCTGGCAAAAACTGAAGGGCCAATGAAACTCTATAGTGGGCTGCCTGCTGGTCTCCAGAGACAAATAAGCTTTGCCTCTCTTAGGATCGGCCTCTACGACACCGTCCTGGAGTTCTTCAGCACAGGGAAAGAAACAACAGCTGGTTTAGGAAGCAAGATCGCAGCTGGTCTGACGACTGGAGGAGTGGCAGTATTCATCGGGCAACCCACAGAGGTCGTGAAGGTCAGACTTCAAGCACAGAGCCACCTGCATGGTCTCAAACCTCGCTACACTGGGACTTACAACGCTTACAGAATCATAGCGACAACGGAAGGCCTGACAGGCCTTTGGAAAGGGACTACTCCCAATCTGACAAGAAATGTCATCATCAATTGTACAGAGCTAGTTACATACGACCTAATGAAGGAGGCCCTTGTGAAAAAGAAACTCCTAGCAGACGACTTACCCTGCCACTTCGTGTCAGCTCTTATCGCTGGATTTTGCACAACAGTCCTGTCCTCGCCAGTGGATGTGGTAAAAACCCGATTTGTTAATTCTCCACCAGGACAGTACACGAGTGTGCCCAACTGTGCCATGACAATGCTCACTAAGGAAGGACCGTTGGCTTTTTTCAAAGGATTTGTACCTTCCTTCTTGCGACTCGGATCCTGGAACGTCATTATGTTTGTGTGCTTCGAACAGCTGAAACGAGAACTGATGAAGTCAGGGCAGACCGTGAACTGTGCCACA
>Harbor_seal  ATGGCGGGCCCGACAGCCTCGGACGTGCCCCCGACGATGCCGGTCAAGATCTTCTCAGCTGGCGTGGCGGCCTGTGTGGCGGATGTGATCACCTTCCCGCTGGACACGGCCAAAGTTCGGCTCCAGATCCAAGGTGAATGCCAGACCTCCAGAGCCATTAGGTATAAAGGTGTCCTGGGTACAGTCACCACTCTGGCAAAAACTGAAGGGCCAATGAAACTCTATAGTGGGCTGCCTGCTGGTCTCCAGAGACAAATAAGCTTTGCCTCTCTTAGGATCGGCCTCTACGACACCGTCCTGGAGTTCTTCAGCACAGGGAAAGAAACAACAGCTGGTTTAGGCAGCAAGATCGCAGCTGGTCTGACGACTGGAGGAGTGGCAGTATTCATCGGGCAACCCACAGAGGTCGTGAAGGTCAGACTTCAAGCACAGAGCCACCTGCATGGTCTCAAACCTCGCTACACTGGGACTTACAACGCTTACAGAATCATAGCGACAACGGAAGGCCTGACAGGCCTTTGGAAAGGGACTACTCCCAATCTGACAAGAAATGTCATCATCAATTGTACAGAGCTAGTTACATACGACCTAATGAAGGAGGCCCTTGTGAAAAAGAAACTCCTAGCAGACGACTTACCCTGCCACTTCGTGTCAGCTCTTATCGCTGGATTTTGCACAACAGTCCTGTCCTCGCCAGTGGATGTGGTAAAAACCCGATTTGTTAATTCTCCACCAGGACAGTACACGAGTGTGCCCAACTGTGCCATGACAATGCTCACTAAGGAAGGACCGTTGGCTTTTTTCAAAGGATTTGTACCTTCCTTCTTGCGACTCGGATCCTGGAACGTCATTATGTTTGTGTGCTTCGAACAGCTGAAACGAGAACTGATGAAGTCAGGGCAGACCGTGAACTGTGCCACA
>Walrus  ATGGCGGGGCCGACAGCCTCGGACGTGCCCCAGACGATGCCGGTCAAGATATTCTCAGCTGGCGTGGCGGCCTGTGTGGCGGATGTGATCACCTTCCCGCTGGACACGGCCAAAGTCCGGCTCCAGATCCAAGGTGAATGCCAGACCTCCAGAGCCATTAGGTATAAAGGTGTCCTGGGTACAGTCACCACTCTGGCAAAAACTGAAGGGCCAATGAAACTCTATAGTGGGCTGCCTGCTGGTCTCCAGAGACAAATAAGCTTTGCCTCTCTTAGGATCGGCCTCTATGACACCGTCCAGGAGTTCTTCAGCACAGGGAAAGAAACAACAGCTAGTTTAGGAAGTAAGATTGCAGCTGGTCTGACAACTGGAGGAGTGGCAGTGTTCATCGGGCAACCCACAGAGGTCGTGAAGGTCAGACTTCAAGCACAGAGCCATCTGCATGGTCTCAAACCTCGCTACACTGGGACTTACAATGCTTACAGAATCATAGCGACAACAGAAGGCCTGACAGGCCTTTGGAAAGGGACTACTCCCAATCTGACAAGAAATGTCATCATCAATTGTACAGAGCTAGTTACATACGACCTAATGAAGGAGGCCCTTGTGAAAAAGAAGCTCCTAGCAGATGACTTACCCTGCCACTTCGTGTCAGCTCTTATCGCTGGATTTTGCACAACAGTCCTGTCCTCACCAGTGGATGTGGTAAAAACCCGATTTGTTAATTCTCCACCAGGACAGTACACGAGTGTGCCCAACTATGCCGTGACAATGCTCACTAAGGAAGGACCATTGGCTTTTTTCAAAGGATTTGTACCTTCCTTCTTGCGACTCGGATCCTGGAACGTCATTATGTTTGTGTGCTTCGAACAGCTGAAACGAGAACTGATGAAGTCAGGGCAGACTGTGAACTGTGCCACA
>Northern_fur_seal  ATGGTGGGGCCGACAGCCTCGGACGTGCCCCCGACGATGCCGGTCAAGATCTTCTCAGCTGGCGTGGCGGCCTGTGTGGCGGATGTGATCACCTTCCCGCTGGACACGGCCAAAGTCCGGCTCCAGATCCAAGGTGAATGCCAGACCTCTAGAGCCATTAGGTATAAAGGTGTCCTGGGTACAGTCACCACTCTGGCAAAAACTGAAGGGCCAATGAAACTCTATAGTGGGCTGCCTGCTGGTCTCCAGAGACAAATAAGCTTTGCCTCTTTTAGGATCGGCCTCTATGACACCGTCCAGGAGTTCTTCAGCACAGGGAAACAAACAACAGCTAGTTTAGGAAGCAAGATCGCAGCTGGTCTGACAACTGGAGGAGTGGCAGTGTTCATCGGGCAACCCACAGAGGTCGTGAAGGTCAGACTTCAAGCACAGAGCCATCTGCATGGTCTCAAACCTCGCTACACTGGGACTTACAATGCTTACAGAATCATAGCGACAACGGAAGGCCTGACAGGCCTTTGGAAAGGGACTACTCCCAATCTGACAAGAAATGTCATCATCAATTGTACAGAGCTAGTTACATACGACCTAATGAAGGAGGCCCTTGTGAAAAAGAAGCTCCTAGCAGACGACTCACCCTGCCACTTTGTGTCAGCTCTTATCGCTGGATTTTGCACAACAGTCCTGTCCTCACCAGTGGATGTGGTAAAAACCCGATTTGTTAATTCTCCACCAGGACAGTACACGAGTGTGCCCAACTGTGCCATGACAATGCTCACTAAGGAAGGACCGTTGGCTTTTTTCAAAGGATTTGTACCTTCCTTCTTGCGACTCGGATCCTGGAACGTCATTATGTTTGTGTGCTTCGAACAGCTGAAACGAGAACTGATGAAGTCAGGGCAGACTGTGAACTGTGCCACA
>California_sea_lion  ATGGTGGGGCCGACAGCCTCGGACGTGCCCCCGACGATGCCGGTCAAGATCTTCTCAGCTGGCGTGGCGGCCTGTGTGGCGGATGTGATCACCTTCCCGCTGGACACGGCCAAAGTCCGGCTCCAGATCCAAGGTGAATGCCAGACCTCTAGAGCCATTAGGTATAAAGGTGTCCTGGGTACAGTCACCACTCTGGCAAAAACTGAAGGGCCAATGAAACTCTATAGTGGGCTGCCTGCTGGTCTCCAGAGACAAATAAGCTTTGCCTCTCTTAGGATCGGCCTCTATGACACCGTCCAGGAGTTCTTCAGCACAGGGAAACAAACAACAGCTAGTTTAGGAAGCAAGATCGCAGCTGGTCTGACAACTGGAGGAGTGGCAGTGTTCATCGGGCAACCCACAGAGGTCGTGAAGGTCAGACTTCAAGCACAGAGCCATCTGCATGGTCTCAAACCTCGCTACACTGGGACTTACAATGCTTACAGAATCATAGCGACAACGGAAGGCCTGACAGGCCTTTGGAAAGGGACTACTCCCAATCTGACAAGAAATGTCATCATCAATTGTACAGAGCTAGTTACATACGACCTAATGAAGGAGGCCCTTGTGAAAAAGAAGCTCCTAGCAGACGACTTACCCTGCCACTTTGTGTCAGCTCTTATCGCTGGATTTTGCACAACAGTCCTGTCCTCACCAGTGGATGTGGTAAAAACCCGATTTGTTAATTCTCCACCAGGACAGTACACGAGTGTGCCCAACTGTGCCATGACAATGCTCACTAAGGAAGGACCGTTGGCTTTTTTCAAAGGATTTGTACCTTCCTTCTTGCGACTCGGATCCTGGAACGTCATTATGTTTGTGTGCTTCGAACAGCTGAAACGAGAACTGATGAAGTCAGGGCAGACTGTGAACTGTGCCACA
>Steller_sea_lion  ATGGTGGGGCCGACAGCCTCGGACGTGCCCCCGACGATGCCGGTCAAGATCTTCTCAGCTGGCGTGGCGGCCTGTGTGGCGGATGTGATCACCTTCCCGCTGGACACGGCCAAAGTCCGGCTCCAGATCCAAGGTGAATGCCAGACCTCTAGAGCCATTAGGTATAAAGGTGTCCTGGGTACAGTCACCACTCTGGCAAAAACTGAAGGGCCAATGAAACTCTATAGTGGGCTGCCTGCTGGTCTCCAGAGACAAATAAGCTTTGCCTCTCTTAGGATCGGCCTCTATGACACCGTCCAGGAGTTCTTCAGCACAGGGAAACAAACAACAGCTAGTTTAGGAAGCAAGATCGCAGCTGGTCTGACAACTGGAGGAGTGGCAGTGTTCATCGGGCAACCCACAGAGGTCGTGAAGGTCAGACTTCAAGCACAGAGCCATCTGCATGGTCTCAAACCTCGCTACACTGGGACTTACAATGCTTACAGAATCATAGCGACAACGGAAGGCCTGACAGGCCTTTGGAAAGGGACTACTCCCAATCTGACAAGAAATGTCATCATCAATTGTACAGAGCTAGTTACATACGACCTAATGAAGGAGGCCCTTGTGAAAAAGAAGCTCCTAGCAGACGACTTACCCTGCCACTTTGTGTCAGCTCTTATCGCTGGATTTTGCACAACAGTCCTGTCCTCACCAGTGGATGTGGTAAAAACCCGATTTGTTAATTCTCCACCAGGACAGTACACGAGTGTGCCCAACTGTGCCATGACAATGCTCACTAAGGAAGGACCGTTGGCTTTTTTCAAAGGATTTGTACCTTCCTTCTTGCGACTCGGATCCTGGAACGTCATTATGTTTGTGTGCTTCGAACAGCTGAAACGAGAACTGATGAAGTCAGGGCAGACTGTGAACTGTGCCACA
>Antarctic_fur_seal  ATGGTGGGGCCGACAGCCTCGGACGTGCCCCCGACGATGCCGGTCAAGATCTTCTCAGCTGGCGTGGCGGCCTGTGTGGCGGATGTGATCACCTTCCCGCTGGACACGGCCAAAGTCCGGCTCCAGATCCAAGGTGAATGCCAGACCTCTAGAGCCATTAGGTATAAAGGTGTCCTGGGTACAGTCACCACTCTGGCAAAAACTGAAGGGCCAATGAAACTCTATAGTGGGCTGCCTGCTGGTCTCCAGAGACAAATAAGCTTTGCCTCTCTTAGGATCGGCCTCTATGACACCGTCCAGGAGTTCTTCAGCACAGGGAAACAAACAACAGCTAGTTTAGGGAGCAAGATCGCAGCTGGTCTGACAACTGGAGGAGTGGCAGTGTTCATCGGGCAACCCACAGAGGTCGTGAAGGTCAGACTTCAAGCACAGAGCCATCTGCATGGTCTCAAACCTCGCTACACTGGGACTTACAATGCTTACAGAATCATAGCGACAACGGAAGGCCTGACAGGCCTTTGGAAAGGGACTACTCCCAATCTGACAAGAAATGTCATCATCAATTGTACAGAGCTAGTTACATACGACCTAATGAAGGAGGCCCTTGTGAAAAAGAAGCTCCTAGCAGACGACTTACCCTGCCACTTTGTGTCAGCTCTTATCGCTGGATTTTGCACAACAGTCCTGTCCTCACCAGTGGATGTGGTAAAAACCCGATTTGTTAATTCTCCACCAGGACAGTACACGAGTGTGCCCAACTGTGCCATGACAATGCTCACTAAGGAAGGACTGTTGGCTTTTTTCAAAGGATTTGTACCTTCCTTCTTGCGACTCGGATCCTGGAACGTCATTATGTTTGTGTGCTTCGAACAGCTGAAACGAGAACTGATGAAGTCAGGGCAGACTGTGAACTGTGCCACA
>Guadalupe_fur_seal  ATGGTGGGGCCGACAGCCTCGGACGTGCCCCCGACGATGCCGGTCAAGATCTTCTCAGCTGGCGTGGCGGCCTGTGTGGCGGATGTGATCACCTTCCCGCTGGACACGGCCAAAGTCCGGCTCCAGATCCAAGGTGAATGCCAGACCTCTAGAGCCATTAGGTATAAAGGTGTCCTGGGTACAGTCACCACTCTGGCAAAAACTGAAGGGCCAATGAAACTCTATAGTGGGCTGCCTGCTGGTCTCCAGAGACAAATAAGCTTTGCCTCTCTTAGGATCGGCCTCTATGACACCGTCCAGGAGTTCTTCAGCACAGGGAAACAAACAACAGCTAGTTTAGGAAGCAAGATCGCAGCTGGTCTGACAACTGGAGGAGTGGCAGTGTTCATCGGGCAACCCACAGAGGTCGTGAAGGTCAGACTTCAAGCACAGAGCCATCTGCATGGTCTCAAACCTCGCTACACTGGGACTTACAATGCTTACAGAATCATAGCGACAACGGAAGGCCTGACAGGCCTTTGGAAAGGGACTACTCCCAATCTGACAAGAAATGTCATCATCAATTGTACAGAGCTAGTTACATACGACCTAATGAAGGAGGCCCTTGTGAAAAAGAAGCTCCTAGCAGACGACTTACCCTGCCACTTTGTGTCAGCTCTTATCGCTGGATTTTGCACAACAGTCCTGTCCTCACCAGTGGATGTGGTAAAAACCCGATTTGTTAATTCTCCACCAGGACAGTACACGAGTGTGCCCAACTGTGCCATGACAATGCTCACTAAGGAAGGACTGTTGGCTTTTTTCAAAGGATTTGTACCTTCCTTCTTGCGACTCGGATCCTGGAACGTCATTATGTTTGTGTGCTTCGAACAGCTGAAACGAGAACTGATGAAGTCAGGGCAGACTGTGAACTGTGCCACA
